# Supplementary material for: An integrated QTL-GWAS approach fine-maps a major locus (qMWS3 − 2) for stable resistance to maize white spot in tropical germplasm
Source: BMC Plant Biol. 2026 Feb 24;26:579. doi: 10.1186/s12870-026-08403-2 (PMC13041477; doi:10.1186/s12870-026-08403-2)
Supplement: Supplementary file 1 — Supplementary Material 1: Table S1 Significant SNPs in different environments. [file 12870_2026_8403_MOESM1_ESM.xlsx]

## Sheet: Sheet1
Supplementary Table S1. Significant SNPs in different environments
Environment	Chromosome	Position	P-value	Number of shared environments	PVE(%)
21YS	chr1	251027	5.71	2	2.6
21YS	chr1	11773127	5.1	1	4.2
21YS	chr1	38041892	5.65	2	6.2
21YS	chr1	38065837	5.1	2	4.7
21YS	chr1	38488615	5.29	1	6
21YS	chr1	44397002	5.51	1	5.6
21YS	chr1	230557186	5.24	1	4.2
21YS	chr1	241883907	5.05	1	3.8
21YS	chr1	256519553	5.07	1	4
21YS	chr1	258753501	5.32	1	4.3
21YS	chr1	281057132	5.34	1	2.9
21YS	chr1	281057142	5.36	1	2.8
21YS	chr2	2926780	5.31	1	6.3
21YS	chr2	4085528	5.22	1	5.4
21YS	chr3	7585159	5.76	1	4
21YS	chr3	104127199	5.08	3	1.5
21YS	chr3	122462798	5.46	3	7.4
21YS	chr3	203999904	5.57	4	4.9
21YS	chr3	227706417	5.38	1	3.8
21YS	chr4	117625408	5.76	2	5.2
21YS	chr4	165977383	5.65	1	6.2
21YS	chr4	174539230	5.16	1	4
21YS	chr4	228041952	6.65	2	5.7
21YS	chr4	233583395	5.18	1	5.5
21YS	chr4	234135508	5.3	3	5.3
21YS	chr5	65929663	5.43	1	4.3
21YS	chr5	146514735	5.42	1	6.9
21YS	chr5	146514741	5.65	1	6.8
21YS	chr5	146514766	6.6	2	6.1
21YS	chr5	146514770	5.43	1	5.1
21YS	chr5	157008255	5.76	1	5.8
21YS	chr6	5839720	5.76	2	3.8
21YS	chr6	45802478	5.09	1	6.7
21YS	chr6	112212671	5	1	4.1
21YS	chr6	152534796	5.82	1	7.3
21YS	chr6	164274636	5.59	3	7.9
21YS	chr7	5556169	6.34	2	8.9
21YS	chr7	5556233	5.07	2	6.3
21YS	chr7	5556240	5.67	2	6.8
21YS	chr7	5556256	5.47	1	6.3
21YS	chr7	5825002	5.08	1	4
21YS	chr7	139857517	5.03	1	2.5
21YS	chr7	142547432	5.94	3	5.3
21YS	chr7	166980255	5.14	1	4.5
21YS	chr7	174282271	5.34	1	5.4
21YS	chr8	57447565	5.31	3	4
21YS	chr8	162568227	5.61	1	4.2
21YS	chr8	167147554	5.4	1	3.2
21YS	chr8	169498775	5.29	1	2
21YS	chr8	173894898	5.12	1	4.7
21YS	chr8	175820757	5.06	1	5.4
21YS	chr9	20492780	5.15	3	5.7
21YS	chr9	122603742	5.5	1	4
21YS	chr9	122625766	5.2	1	5.9
21YS	chr9	125232343	5.12	2	5.9
21YS	chr9	130026330	5.46	1	5.5
21YS	chr9	132989606	5.12	1	6.6
21YS	chr9	143584838	5.37	1	4.8
21YS	chr9	143807021	5.16	1	6.8
21YS	chr9	158849039	5.38	1	4.2
21YS	chr10	21125463	5.12	1	5.2
21YS	chr10	139970895	5.1	1	4.9
21YS	chr10	139970915	5.35	1	5.3
22YS	chr1	51640955	5.34	1	4.5
22YS	chr1	84480205	5.15	2	3.4
22YS	chr1	123065001	5.71	1	12
22YS	chr1	157893954	5.02	1	3.7
22YS	chr1	159653781	5.49	1	5.5
22YS	chr1	185975352	5.79	1	10.2
22YS	chr1	187495407	5.04	1	5.6
22YS	chr1	192205753	5.15	2	6.1
22YS	chr1	192839574	6.06	2	7.2
22YS	chr1	254803371	5.43	1	6.1
22YS	chr2	43989208	5.51	2	5.6
22YS	chr2	86536217	5.66	2	7.4
22YS	chr2	91124769	5.1	3	4.5
22YS	chr2	91124770	5.15	2	3.3
22YS	chr2	91124783	6.1	2	3.7
22YS	chr2	91124798	6.25	2	4.4
22YS	chr2	151251748	5.33	2	3.2
22YS	chr2	201072697	5.13	3	5.2
22YS	chr3	56884052	5.02	1	3.9
22YS	chr3	75851407	5.64	2	6.6
22YS	chr3	87363972	5.07	1	4.2
22YS	chr3	87363973	5.05	1	4.2
22YS	chr3	87363974	5.19	2	4.3
22YS	chr3	104127199	5.5	3	2.9
22YS	chr3	107423973	5.01	1	4.3
22YS	chr3	130332608	5.19	1	5.9
22YS	chr3	203999904	5.52	4	6.1
22YS	chr3	210892574	6.5	3	6.9
22YS	chr3	211173247	5.61	1	5.6
22YS	chr3	211173251	5.57	1	5.6
22YS	chr3	211196975	5.12	1	3.8
22YS	chr3	211399572	5.4	1	6.4
22YS	chr3	211399597	5.11	1	4.5
22YS	chr3	211429704	6.09	1	7.4
22YS	chr3	211477634	5.14	2	6.9
22YS	chr3	211477681	5.07	3	8.1
22YS	chr3	211724114	5.02	1	4.8
22YS	chr3	211918159	5.06	1	9.3
22YS	chr3	211918167	5.05	1	7.5
22YS	chr3	213469748	5.22	1	8
22YS	chr3	213496733	5.22	1	5.4
22YS	chr3	213498585	5.45	1	9.4
22YS	chr3	213561375	6.09	2	9.8
22YS	chr3	226032261	5.33	2	3.5
22YS	chr4	44380655	5.02	1	6.7
22YS	chr4	55033974	5.27	1	3.3
22YS	chr4	75767933	5.27	1	7.2
22YS	chr4	86230708	5.81	2	6.5
22YS	chr4	124235020	5.14	1	6.4
22YS	chr4	151668015	5.31	2	4.9
22YS	chr4	154204071	5.25	1	6.9
22YS	chr4	218010298	5.12	3	3.3
22YS	chr4	230884276	5.86	2	6.4
22YS	chr4	234135508	5.1	3	6.4
22YS	chr5	54688886	5.74	2	6.2
22YS	chr5	75269905	5.19	1	5.1
22YS	chr5	110903839	5.1	1	8.3
22YS	chr5	158068061	5.04	1	5.8
22YS	chr5	174921189	5.26	1	4.5
22YS	chr6	62268287	5.02	1	6.4
22YS	chr6	105250156	5	1	5.4
22YS	chr6	105760161	5.38	2	4.2
22YS	chr6	105760168	5.21	2	5
22YS	chr6	105760190	5.06	2	4.7
22YS	chr6	136301000	6.42	3	6.1
22YS	chr6	146608605	5.27	1	8.9
22YS	chr6	168852256	5.09	1	8.4
22YS	chr6	180363478	5.32	1	4.1
22YS	chr7	11810307	5.28	1	3.5
22YS	chr7	51087345	5.01	1	7
22YS	chr7	70999018	5.54	1	6.1
22YS	chr7	93043356	5.34	2	6.9
22YS	chr7	93043374	5.67	2	7
22YS	chr7	142547432	5.1	3	6.9
22YS	chr8	163225737	5	2	4.6
22YS	chr8	163225760	5.48	1	6.8
22YS	chr8	169130660	5.15	1	5.3
22YS	chr9	20492780	6.2	3	4.8
22YS	chr9	62851513	5.33	2	5.4
22YS	chr9	65972069	5.93	3	6.5
22YS	chr9	98862019	5.43	1	3.9
22YS	chr10	47545343	5.35	2	0.6
22YS	chr10	47545345	5.31	2	0.3
22YS	chr10	111052814	5.17	1	5.5
23YS	chr1	13143311	5.3	1	5.1
23YS	chr1	28712809	5.22	2	6.5
23YS	chr1	28717959	5.02	1	2.9
23YS	chr1	28749921	5.33	2	6
23YS	chr1	32394117	6.62	1	5.8
23YS	chr1	32394123	6.66	1	5.7
23YS	chr1	38492991	5.43	2	5.1
23YS	chr1	91100473	5.42	2	7.8
23YS	chr1	179327929	5.14	1	6.6
23YS	chr1	179327932	5.22	1	6.5
23YS	chr1	179327940	5.01	1	6.6
23YS	chr1	179327943	5.14	1	6.3
23YS	chr1	179798848	5.13	1	7.1
23YS	chr1	204767603	5.61	2	5.9
23YS	chr1	204767613	5.27	1	6
23YS	chr1	222382644	5.54	2	5.1
23YS	chr2	81077309	5.02	1	2.8
23YS	chr2	91124769	5.23	3	3.8
23YS	chr2	164957867	5.04	1	3.3
23YS	chr2	167492924	5.18	1	7.1
23YS	chr2	195921109	5.22	1	2.9
23YS	chr2	201072697	5.7	3	3.6
23YS	chr2	226938222	5.03	1	5.3
23YS	chr3	98394754	5.37	1	3.6
23YS	chr3	117597774	5.19	1	5.7
23YS	chr3	122462798	5.38	3	7.3
23YS	chr3	163893330	5.23	1	2.9
23YS	chr3	203999904	5.85	4	5.9
23YS	chr3	210892574	6.21	3	6.5
23YS	chr3	211477681	5.59	3	7.3
23YS	chr3	229376314	5.23	1	1.8
23YS	chr4	56783804	6.19	2	3.3
23YS	chr4	104055709	5.21	1	5
23YS	chr4	134872333	5.41	1	5.8
23YS	chr4	163310101	5.97	1	4.7
23YS	chr4	163310110	6.03	1	5.2
23YS	chr4	165609952	5.27	1	1.8
23YS	chr4	218010298	5.64	3	3.2
23YS	chr5	33733366	5.49	2	3.6
23YS	chr5	33733367	5.17	1	3.2
23YS	chr5	93583735	5.28	1	3.7
23YS	chr5	125924897	5.71	1	5.4
23YS	chr5	155563858	5.57	1	4.2
23YS	chr6	31462621	5.05	2	4.6
23YS	chr6	77263114	5.42	1	4.8
23YS	chr6	136301000	5.56	3	4.7
23YS	chr6	164274636	6.25	3	9.8
23YS	chr7	12576833	5.1	1	3
23YS	chr7	73828184	5.66	1	5.2
23YS	chr7	97478830	5.05	1	3.4
23YS	chr7	100334269	5.22	1	3.4
23YS	chr7	100334273	5.44	1	3.7
23YS	chr7	131803631	5.73	1	5
23YS	chr7	131803850	6.61	2	5
23YS	chr8	46156271	5.72	1	3.8
23YS	chr8	57447565	5.22	3	3.7
23YS	chr8	85755000	5.12	1	5.1
23YS	chr8	117760993	5.16	1	3.2
23YS	chr8	147985676	5.41	2	2
23YS	chr9	5538757	5.17	1	1.8
23YS	chr9	46115762	5.3	1	4.7
23YS	chr9	65972069	6.54	3	5.7
23YS	chr9	102585268	5.59	1	1.7
23YS	chr9	144105548	5.09	2	8.6
23YS	chr9	144108378	5.01	2	5.7
23YS	chr10	68513817	5.19	2	4.4
23YS	chr10	125080454	5.27	2	1.9
BLUP	chr1	251027	5.36	2	2.2
BLUP	chr1	28712809	5.29	2	5.3
BLUP	chr1	28749921	5.12	2	5.1
BLUP	chr1	38041892	5.06	2	5.4
BLUP	chr1	38065837	5.57	2	5.3
BLUP	chr1	38492991	5.57	2	4.9
BLUP	chr1	84480205	5.03	2	3.6
BLUP	chr1	91100473	5.27	2	7.1
BLUP	chr1	192205753	5.31	2	5.1
BLUP	chr1	192839574	5.3	2	7.7
BLUP	chr1	204767603	5.18	2	5.4
BLUP	chr1	222382644	5.18	2	5.3
BLUP	chr2	43989208	5.36	2	4.6
BLUP	chr2	86536217	5.35	2	7.4
BLUP	chr2	91124769	5.79	3	4.1
BLUP	chr2	91124770	5.34	2	2.4
BLUP	chr2	91124783	6.14	2	3
BLUP	chr2	91124798	6.01	2	3.2
BLUP	chr2	151251748	5.38	2	2.8
BLUP	chr2	201072697	5.34	3	4.2
BLUP	chr3	71467551	5.14	1	6.2
BLUP	chr3	75851407	5.41	2	6.1
BLUP	chr3	87363974	5.06	2	3.5
BLUP	chr3	87363998	5.16	1	3.8
BLUP	chr3	104127199	6.09	3	2.5
BLUP	chr3	122462798	5.25	3	7
BLUP	chr3	203999904	6.69	4	6.4
BLUP	chr3	210892574	5.84	3	6.3
BLUP	chr3	211477634	5.16	2	6.6
BLUP	chr3	211477681	5.44	3	8
BLUP	chr3	213561375	5.12	2	8.3
BLUP	chr3	226032261	5.2	2	3.8
BLUP	chr4	56783804	5.28	2	3.3
BLUP	chr4	86230708	5.74	2	6.9
BLUP	chr4	117625408	5.33	2	4
BLUP	chr4	134740619	5.21	1	1.2
BLUP	chr4	151668015	5.37	2	3.9
BLUP	chr4	175780199	5.45	1	2.5
BLUP	chr4	218010298	5.36	3	3.4
BLUP	chr4	228041952	5.77	2	5
BLUP	chr4	230884276	5.38	2	6
BLUP	chr4	234135508	5.47	3	6.3
BLUP	chr5	33733366	5.01	2	3.5
BLUP	chr5	54688886	5.18	2	5.1
BLUP	chr5	146514766	5.58	2	5.2
BLUP	chr5	176068633	5.03	1	3.2
BLUP	chr5	206004239	5.14	1	3.4
BLUP	chr6	5839720	5.57	2	3.6
BLUP	chr6	31462621	5.04	2	4.6
BLUP	chr6	105760152	5.41	1	2
BLUP	chr6	105760161	5.63	2	2.8
BLUP	chr6	105760168	5.39	2	3.3
BLUP	chr6	105760190	5.32	2	3.9
BLUP	chr6	136301000	6.11	3	4.9
BLUP	chr6	164274636	5.21	3	8.4
BLUP	chr7	5556169	5.54	2	8.3
BLUP	chr7	5556233	5.14	2	6.7
BLUP	chr7	5556240	5.54	2	6.7
BLUP	chr7	93043356	5.18	2	6.6
BLUP	chr7	93043374	5.36	2	6.6
BLUP	chr7	131803850	5.31	2	2.9
BLUP	chr7	140454655	5.45	1	3.1
BLUP	chr7	142547432	5.75	3	6.5
BLUP	chr8	57447565	5.57	3	4
BLUP	chr8	76648723	5.16	1	3.5
BLUP	chr8	93846226	5.25	1	4.8
BLUP	chr8	147985676	5.08	2	2.6
BLUP	chr8	163225737	5.17	2	4.3
BLUP	chr9	20492780	6.4	3	6.1
BLUP	chr9	62851513	5.22	2	4.1
BLUP	chr9	65972069	6.13	3	6.3
BLUP	chr9	79823894	5.12	1	3
BLUP	chr9	125232343	5.06	2	6
BLUP	chr9	144094605	5.04	1	4.4
BLUP	chr9	144105548	5.04	2	8.2
BLUP	chr9	144108378	5.37	2	5.5
BLUP	chr9	144225494	5.01	1	5.9
BLUP	chr10	47545343	5.33	2	0.6
BLUP	chr10	47545345	5.11	2	1.2
BLUP	chr10	68513817	5.19	2	3.9
BLUP	chr10	125080454	5.01	2	1.8
